# Supplementary material for: Tumor-initiating cells escape tumor immunity via CCL8 from tumor-associated macrophages in mice
Source: J Clin Invest. 2025 Jan 7;135(5):e180893. doi: 10.1172/JCI180893 (PMC11870738; doi:10.1172/JCI180893)
Supplement: Supplemental table 1 [file jci-135-180893-s010.xlsx]

## Sheet: Sheet1
No	CaseNO	Gender	Age	Grade	Stage	OS	SurvivalStatus	DFS	Recurrence	Type
1	221478	2	29	2	1	35.5	0	35.5	0	tumor
2	223896	2	62	3	1	35.4	0	12.4	1	tumor
3	224182	2	39	3	4	14.2333	1	14.2333	1	tumor
4	225175	1	46	3	4	30.9667	0	20.0333	1	tumor
5	210659	1	53	3	3	15.3667	1	3.93333	1	tumor
6	226187	1	65	2	1	7.03333	1	2.63333	1	tumor
7	228031	1	52	2	3	22.9	1	6.4	1	tumor
8	228033	1	42	2	1	29.7	0	19.8333	1	tumor
9	269696	1	65	2	1	5.31302	0	5.31302	0	tumor
10	230597	2	54	3	4	8.7	1	8.7	1	tumor
11	233230	1	53	3	1	9.81711	1	9.81711	1	tumor
12	233648	1	47	3	1	8.74706	1	8.74706	1	tumor
13	221912	1	33	3	3	15.4	1	1.3	1	tumor
14	234989	1	66	1	3	14.7801	1	7.48	1	tumor
15	237022	1	71	2	1	21.1458	0	11.0123	1	tumor
16	237604	2	45	3	4	17.043	0	16.843	1	tumor
17	237751	2	37	3	2	25.311	0	25.311	0	tumor
18	238209	1	79	3	1	24.58	0	24.58	0	tumor
19	239828	1	65	2	3	24.2132	0	14.4467	1	tumor
20	241265	1	60	2	1	22.0191	0	22.0191	0	tumor
21	241819	1	61	1	4	22.1774	0	22.1774	0	tumor
22	242329	2	47	2	1	18.6193	1	8.91933	1	tumor
23	242435	2	59	2	1	20.7108	0	20.7108	0	tumor
24	245470	2	48	3	1	20.5131	0	12.2797	1	tumor
25	220326	2	55	3	4	9.57726	0	9.57726	0	tumor
26	245624	1	55	2	1	11.82	0	11.82	0	tumor
27	248161	1	46	3	1	18.78	0	18.78	0	tumor
28	250862	1	39	2	1	16.1132	0	16.1132	0	tumor
29	251089	2	68	3	3	13.8187	0	13.8187	0	tumor
30	251200	2	41	3	1	12.1773	0	7.244	1	tumor
31	251500	2	54	3	2	4.42029	0	4.42029	0	tumor
32	252664	1	58	2	3	15.7194	0	15.7194	0	tumor
33	252948	2	51	3	3	13.9773	0	7.47733	1	tumor
34	254407	1	29	2	3	5.24697	0	5.24697	0	tumor
35	256625	1	62	1	3	12.8465	0	12.8465	0	tumor
36	257573	1	74	2	4	5.41985	0	1.25333	1	tumor
37	256833	1	63	2	1	12.3796	0	12.3796	0	tumor
38	258796	2	68	2	1	9.37982	0	9.37982	0	tumor
39	258877	2	68	3	1	8.65339	0	8.65339	0	tumor
40	259359	1	58	2	4	8.32012	0	8.32012	0	tumor
41	260036	1	62	3	1	24.846	0	24.846	0	tumor
42	260562	1	66	1	1	9.58688	0	9.58688	0	tumor
43	261306	1	61	2	4	6.31039	0	6.31039	0	tumor
44	243659	2	63	2	2	13.8425	0	1.34267	1	tumor
45	263330	1	42	3	4	0.550203	0	0.550203	0	tumor
46	262367	1	63	2	4	8.10974	0	8.10974	0	tumor
47	264064	2	47	2	1	6.57947	0	4.41267	1	tumor
48	264691	1	60	2	2	6.31273	0	6.31273	0	tumor
49	265467	2	56	3	1	7.24601	0	7.24601	0	tumor
50	266642	2	59	3	4	12.3461	0	12.3461	0	tumor
51	266679	2	28	3	3	25.2525	0	25.2525	0	tumor
52	191225	1	66	2	4	9.5	1	2.26667	1	tumor
53	192044	1	57	2	1	47.1	1	36.3667	1	tumor
54	192913	1	55	2	1	6.03333	1	6.03333	1	tumor
55	193132	1	38	2	3	16.4667	1	16.4667	1	tumor
56	194516	1	64	3	1	5.3	1	1.46667	1	tumor
57	197114	1	60	2	3	14.6333	1	14.6333	1	tumor
58	197971	2	76	2	1	30.9667	1	30.9667	1	tumor
59	198258	1	44	2	1	23.6	1	4.66667	1	tumor
60	201524	1	39	2	4	35.6667	1	35.6667	1	tumor
61	202438	1	43	2	4	7.26667	1	7.26667	1	tumor
62	203700	1	57	1	3	5.4	0	5.4	0	tumor
63	204145	2	71	2	1	32.4667	1	32.4667	1	tumor
64	204863	2	58	3	1	49.4	0	49.4	0	tumor
65	206103	1	72	3	3	29.7	0	29.7	0	tumor
66	207842	2	46	2	1	36.5667	1	36.5667	1	tumor
67	208599	1	54	2	2	12.8	0	12.8	0	tumor
68	208543	1	48	2	3	9.76667	0	9.76667	0	tumor
69	208048	2	41	2	3	13.3667	1	10.5	1	tumor
70	210021	1	43	3	4	10.2667	1	3.1	1	tumor
71	210012	1	44	2	1	23.1333	0	23.1333	0	tumor
72	210659	1	53	2	3	15.3667	1	3.93333	1	tumor
73	210062	2	51	2	1	35.9667	0	35.9667	0	tumor
74	103014	2	24	3	1	28.6333	1	19.3	1	tumor
75	103388	1	49	3	1	14.5333	1	2.8	1	tumor
76	106879	2	45	2	1	32.1	1	32.1	1	tumor
77	107268	1	45	2	3	37.7667	1	37.7667	1	tumor
78	108576	2	55	2	3	2.03333	1	2.03333	1	tumor
79	108949	1	49	3	3	5.2	1	1.86667	1	tumor
80	110191	1	62	2	2	13.3667	1	6.83333	1	tumor
81	119549	1	60	3	1	14.6	1	7.86667	1	tumor
82	124260	1	54	3	1	4.86667	1	5.2	1	tumor
83	126959	2	59	3	4	102.567	0	102.567	0	tumor
84	130553	1	50	2	2	69.5	0	6.63333	1	tumor
85	133027	2	67	3	3	4.4	1	4.4	1	tumor
86	135509	1	34	3	1	120.667	0	120.667	0	tumor
87	143822	2	60	3	1	46.8667	1	46.8667	1	tumor
88	146401	2	68	2	3	31.0333	1	31.0333	1	tumor
89	149542	1	52	3	1	44.3	1	5.9	1	tumor
90	154167	1	75	2	2	101.467	0	101.467	0	tumor
91	156875	1	62	3	1	48.1333	0	48.1333	0	tumor
92	161519	2	52	2	3	22.5667	1	22.5667	1	tumor
93	166356	1	49	3	1	87.9	0	19.0667	1	tumor
94	168595	1	41	3	1	75.3667	0	7.86667	1	tumor
95	169374	1	57	1	1	83.8667	0	83.8667	0	tumor
96	169125	1	41	3	4	23.9667	1	6.26667	1	tumor
97	169296	1	58	2	3	5.26667	1	5.26667	1	tumor
98	169994	1	43	3	1	24.3	1	24.3	1	tumor
99	170340	1	53	2	4	3.13	0	2.23333	1	tumor
100	172147	1	57	3	1	78.7333	0	78.7333	0	tumor
101	173755	1	74	2	1	72.6333	0	72.6333	0	tumor
102	174050	1	40	3	4	17.6667	1	1.73333	1	tumor
103	175383	1	44	3	2	3.96667	1	3.96667	1	tumor
104	175218	1	58	2	1	3.93333	1	3.93333	1	tumor
105	176997	1	64	1	2	51.6667	1	51.6667	1	tumor
106	178062	2	55	2	2	73.4667	0	73.4667	0	tumor
107	177975	1	68	2	1	20.7333	1	20.7333	1	tumor
108	178119	1	63	3	3	15.0667	0	15.0667	0	tumor
109	178389	1	56	3	1	0.566667	1	0.566667	1	tumor
110	229198	2	50	3	2	4.6	1	1.4	1	tumor
111	181336	1	53	2	1	10.0333	1	2.36667	1	tumor
112	181752	2	48	3	1	5.33333	1	3.56667	1	tumor
113	183296	1	45	3	3	15.4333	0	15.4333	0	tumor
114	183671	1	56	3	1	20.8	1	5.76667	1	tumor
115	185208	1	51	2	2	27.6667	0	9.66667	1	tumor
116	185181	1	62	1	1	59.7333	0	1.53333	1	tumor
117	186544	1	45	2	4	9.26667	1	9.26667	1	tumor
118	186862	1	70	2	3	5.5	1	1.36667	1	tumor
119	190041	2	43	2	1	28.4	1	28.4	1	tumor
120	190235	1	66	1	4	50.3	0	50.3	0	tumor
121	190930	1	59	1	1	22.4	1	19.8667	1	tumor
122	195786	1	43	3	4	10	1	5	1	tumor
124	208001	2	57	2	1	47.1	0	47.1	0	tumor
125	41005	1	55	2	3	3.1	1	3.1	1	tumor
126	211204	2	65	2	1	42.6333	0	42.6333	0	tumor
127	212869	1	65	2	3	18.5333	1	2.8	1	tumor
128	213091	1	47	3	3	26.2	1	26.2	1	tumor
129	174860	2	71	3	4	14.5	1	1.36667	1	tumor
130	215580	1	42	2	2	5.03333	0	2.93333	1	tumor
131	218339	1	76	2	3	8.76667	1	8.76667	1	tumor
132	218326	1	51	3	2	3.6	1	3.66667	1	tumor
133	219597	2	20	1	1	44.5333	0	44.5333	0	tumor
134	220048	2	49	2	1	28.7333	0	28.7333	0	tumor
135	213428	1	40	3	4	12.9667	1	1.36667	1	tumor
136	198319	2	86	3	3	2.7	1	2.7	1	tumor
137	221622	1	50	3	1	37.5	0	37.5	0	tumor
138	219299	1	44	3	3	41.4667	0	41.4667	0	tumor
139	220276	1	64	2	3	31	0	12.6	1	tumor
140	225919	2	47	3	1	27.8333	1	15.2667	1	tumor
141	104874	1	33	2	4	34.7	1	2.16667	1	tumor
142	228989	2	68	3	4	1.93333	1	1.93333	1	tumor
143	268443	2	46	2	3	23.4135	0	23.4135	0	tumor
145	220603	2	62	3	1	16.2864	0	9.88633	1	tumor
146	105814	1	49	2	2	2.23333	1	2.23333	1	tumor
147	123748	2	60	2	1	112.1	1	112.1	1	tumor
148	125090	2	45	2	2	101	0	101	0	tumor
149	126943	1	56	3	1	57.1667	1	57.1667	1	tumor
150	143422	1	34	3	1	8.16667	1	8.16667	1	tumor
151	151477	1	41	2	1	32.9	1	8.7	1	tumor
152	158827	1	36	2	3	28.1	1	28.1	1	tumor
153	173952	1	51	2	1	29.6333	1	2.4	1	tumor
154	187410	1	67	2	2	4.7	1	4.7	1	tumor
155	198521	2	60	2	2	14.2	1	8.5	1	tumor
156	210801	1	60	3	1	37.1333	0	4.96667	1	tumor
157	191293	1	75	2	3	10.3333	1	10.3333	1	tumor
158	230184	1	64	2	1	4.94485	1	4.94485	1	tumor
159	232285	2	68	3	4	1.08032	0	1.08032	0	tumor
160	234514	2	61	3	4	6.95283	1	6.95283	1	tumor
161	256364	1	51	3	1	6.11102	1	1.311	1	tumor
