# Supplementary material for: Tumor-initiating cells escape tumor immunity via CCL8 from tumor-associated macrophages in mice
Source: J Clin Invest. 2025 Jan 7;135(5):e180893. doi: 10.1172/JCI180893 (PMC11870738; doi:10.1172/JCI180893)
Supplement: Supplemental table 2 [file jci-135-180893-s011.xlsx]

## Sheet: Sheet1
NO	Gender	Age	Grade	Stage	OS	SurvivalStatus	RFS	Recurrence	Type
1	male	41	2	4	9.5	1	5.5	1	tumor
2	male	41	2	1	12	1	3	1	tumor
3	male	46	3	2	32.5	0	4	1	tumor
4	male	37	2	4	3	1	1	1	tumor
5	male	67	2	1	90	0	90	0	tumor
6	female	55	2	1	46	1	46	0	tumor
7	female	57	2	1	90	0	90	0	tumor
8	male	76	2	1	13	1	2	1	tumor
9	male	62	3	3	15	1	6.5	1	tumor
10	male	52	3	4	3	1	2	1	tumor
11	female	65	3	2	3	1	1	1	tumor
12	female	48	3	2	5	1	3	1	tumor
13	male	70	1	1	70	1	24	1	tumor
14	female	68	2	1	13	1	6	1	tumor
15	male	68	1	1	14.5	1	5	1	tumor
16	male	40	3	2	0.5	1	0.5	0	tumor
17	male	50	2	1	20	1	7	1	tumor
18	female	52	2	3	8	1	5	1	tumor
19	male	44	3	3	6	1	5	1	tumor
20	male	60	3	3	6	1	3	1	tumor
21	female	72	2	4	18	1	15	1	tumor
22	female	42	3	1	73	1	9	1	tumor
23	male	75	3	1	8.5	1	4	1	tumor
24	male	62	2	4	14	1	10	1	tumor
25	male	63	2	3	78	0	78	0	tumor
26	female	53	1	4	78	0	78	0	tumor
27	female	62	3	1	82	0	82	0	tumor
28	female	40	3	4	4	1	3	1	tumor
29	female	55	3	1	60	1	9	1	tumor
30	female	56	2	2	35	1	8	1	tumor
31	female	52	2	3	9	1	2	1	tumor
32	female	55	2	3	12	1	6.5	1	tumor
33	male	77	2	4	42	1	14	1	tumor
34	male	61	3	3	18	1	14	1	tumor
35	male	57	2	1	71	0	71	0	tumor
36	male	45	3	3	10	1	2	1	tumor
37	female	43	2	4	39	1	8	1	tumor
38	male	55	3	2	9	1	7	1	tumor
39	male	60	2	3	5	1	3	1	tumor
40	male	61	2	3	57	1	8	1	tumor
41	male	64	2	3	11	1	8.5	1	tumor
42	female	67	2	3	26	1	19	1	tumor
43	female	59	2	3	5	1	2.5	1	tumor
44	female	70	2	3	6.5	1	2.5	1	tumor
45	male	56	3	4	10	0	3.5	1	tumor
46	male	73	2	4	18	1	7	1	tumor
47	female	66	2	1	25	1	22	1	tumor
48	female	51	2	2	9	1	7	1	tumor
49	male	52	2	4	8	0	4	1	tumor
50	male	40	2	3	6	1	6	1	tumor
51	male	79	3	1	64	0	64	0	tumor
52	male	56	2	1	60	0	60	0	tumor
53	female	57	2	3	6	1	4	1	tumor
54	male	43	2	4	21	1	6	1	tumor
55	female	69	3	2	3	1	0	1	tumor
56	male	43	1	1	34	1	31	1	tumor
57	male	54	2	1	55	0	55	0	tumor
58	female	51	3	4	7	1	5	1	tumor
59	male	62	2	1	55	0	55	0	tumor
60	male	63	2	2	13	1	12	1	tumor
61	female	66	3	1	15	1	12	1	tumor
62	male	50	2	1	54	0	54	0	tumor
63	male	63	2	1	54	0	54	0	tumor
64	male	46	2	4	4	1	1	1	tumor
65	male	62	3	2	6	1	3	1	tumor
66	male	55	2	3	2	1	2	1	tumor
67	female	52	2	0	46	0	46	0	tumor
68	female	67	3	1	27	1	25	1	tumor
69	male	37	2	2	52	0	49	1	tumor
70	male	41	2	1	52	0	52	0	tumor
71	male	66	2	4	2	0	2	0	tumor
72	female	58	2	1	51	0	51	0	tumor
73	male	60	3	1	26	1	7	1	tumor
74	male	51	2	4	11	1	11	0	tumor
75	male	21	2	3	5	0	5	0	tumor
76	male	53	2	1	18	1	12	1	tumor
77	female	33	3	3	6	1	3	1	tumor
78	female	43	3	3	2	1	1	1	tumor
79	male	51	2	4	2	0	2	0	tumor
80	male	51	3	1	20	1	6	1	tumor
81	female	79	3	1	2	1	2	0	tumor
82	female	60	2	4	25	0	4	1	tumor
83	male	75	3	3	24	1	12	1	tumor
84	male	42	2	1	3	1	2	1	tumor
85	female	65	3	4	2	1	2	0	tumor
86	female	59	2	2	3	0	3	0	tumor
87	female	66	2	4	5	0	2	1	tumor
88	male	52	2	1	1	0	1	0	tumor
89	female	50	2	3	49	0	45	1	tumor
90	female	52	2	1	34	1	24	1	tumor
91	female	62	2	4	4	1	2	1	tumor
92	female	64	2	1	49	0	49	0	tumor
93	female	52	2	3	11	1	8	1	tumor
94	female	56	1	4	13	1	9	1	tumor
95	male	48	2	3	11	1	9	1	tumor
96	female	44	2	3	29	1	24	1	tumor
97	male	59	1	3	1	0	1	0	tumor
98	female	50	2	2	12	0	12	1	tumor
99	female	58	3	4	46	0	3	1	tumor
100	female	58	2	3	9	1	6	1	tumor
101	male	58	3	4	4	1	2	1	tumor
102	female	63	2	3	33	1	27	1	tumor
103	female	58	2	4	47	1	44	1	tumor
104	male	56	2	4	4	1	1	1	tumor
105	female	71	2	1	43	0	43	0	tumor
106	female	57	3	2	17	1	6	1	tumor
107	female	57	3	2	4	1	2	1	tumor
108	male	56	2	2	26	1	7	1	tumor
109	male	69	2分化	3	5	1	5	0	tumor
110	male	47	3	2	7	0	7	0	tumor
111	male	59	2	3	5	1	3	1	tumor
112	female	51	2	1	2	1	2	1	tumor
113	male	55	2	2	6	1	4	1	tumor
114	male	65	3	1	30	0	30	0	tumor
115	female	52	1	2	33	0	33	0	tumor
116	female	63	2	4	36	0	3	1	tumor
117	male	68	3	2	3	1	3	1	tumor
118	male	66	2	3	23	1	23	0	tumor
119	female	74	2	4	30	0	30	0	tumor
120	female	63	2	2	30	0	30	0	tumor
121	female	71	3	3	7	1	3	1	tumor
122	male	48	2	3	24	1	24	0	tumor
123	male	60	3	2	6	1	4	1	tumor
124	female	74	3	3	8	1	3	1	tumor
125	male	73	3	4	1	0	1	0	tumor
126	male	38	2	3	4	1	1.5	1	tumor
127	female	62	2	3	26	0	26	0	tumor
128	female	60	2	3	12	0	7	1	tumor
129	female	54	2	4	30	0	6	1	tumor
130	female	62	2	3	13	1	6	1	tumor
131	female	50	3	1	21	0	21	0	tumor
132	female	71	2	3	2	0	2	0	tumor
133	female	69	2	1	24	0	24	0	tumor
134	male	53	3	2	24	0	24	0	tumor
135	male	46	2	4	8	1	3	1	tumor
136	female	45	2	3	12	1	10	1	tumor
137	male	75	3	4	6	1	4	1	tumor
138	male	65	3	1	23	0	23	0	tumor
139	male	64	2	3	23	0	21	1	tumor
140	female	65	3	1	26	0	26	0	tumor
141	female	43	2	3	5	1	3	1	tumor
142	male	72	3	3	12	1	3	1	tumor
143	male	69	3	4	4	1	2	1	tumor
144	female	62	2	1	20	0	20	0	tumor
145	female	67	2	1	19	0	8	1	tumor
146	male	73	2	2	18	1	7	1	tumor
147	male	76	2	2	2	0	2	0	tumor
148	female	43	2	1	19	0	19	0	tumor
149	male	57	2	2	21	0	21	0	tumor
150	male	65	2	2	18	0	18	0	tumor
151	male	58	2	2	21	1	21	1	tumor
152	male	51	3	1	19	0	19	0	tumor
153	male	58	3	4	5	1	2	1	tumor
154	female	42	3	3	16	0	16	0	tumor
155	male	45	2		18	0	18	0	tumor
156	male	53	2		12	1	12	0	tumor
157	female	69	3	4	13	0	11	1	tumor
158	female	69	2	1	13	0	13	0	tumor
159	female	60	2	1	7	1	7	0	tumor
160	male	57	2	1	13	0	2	1	tumor
161	male	72	2	1	13	0	13	0	tumor
162	male	62	2	3	4	1	2	1	tumor
163	female	58	2	3	11	0	11	0	tumor
164	female	48	NA	NA	13	1	6	1	tumor
165	female	64	NA	NA	6	1	3	1	tumor
166	female	45	NA	NA	39	0	16	1	tumor
167	female	46	NA	NA	14	1	9	1	tumor
168	female	80	NA	NA	11	1	5	1	tumor
169	male	53	NA	NA	10	1	4	1	tumor
170	female	58	NA	NA	6	1	4	1	tumor
171	male	70	NA	NA	23	1	7	1	tumor
172	male	57	NA	NA	11	0	11	0	tumor
173	male	62	NA	NA	37	0	27	1	tumor
174	male	75	NA	NA	10	1	5	1	tumor
175	male	72	NA	NA	30	1	3	1	tumor
176	female	74	NA	NA	12	1	3	1	tumor
177	male	68	NA	NA	1	0	1	0	tumor
178	female	36	NA	NA	4	1	2	1	tumor
179	female	55	NA	NA	36	0	30	1	tumor
180	male	68	NA	NA	36	0	18	1	tumor
181	female	56	NA	NA	9	0	6	1	tumor
182	male	76	NA	NA	3	1	2	1	tumor
183	female	61	NA	NA	3	0	3	0	tumor
184	female	64	NA	NA	10	1	6	1	tumor
185	female	54	NA	NA	34	0	31	1	tumor
186	female	60	NA	NA	32	1	13	1	tumor
187	male	59	NA	NA	27	1	1	1	tumor
188	female	49	NA	NA	11	1	3	1	tumor
189	female	79	NA	NA	33	0	33	0	tumor
190	female	59	NA	NA	32	0	12	1	tumor
191	female	41	NA	NA	5	1	3	1	tumor
192	male	79	NA	NA	9	1	7	1	tumor
193	female	48	NA	NA	1	0	1	0	tumor
194	female	68	NA	NA	31	0	31	0	tumor
195	male	72	NA	NA	6	1	5	1	tumor
196	male	73	NA	NA	7	1	4	1	tumor
197	male	53	NA	NA	11	1	3	1	tumor
198	male	52	NA	NA	7	1	6	1	tumor
199	male	66	NA	NA	11	0	11	1	tumor
200	male	53	NA	NA	29	0	5	1	tumor
