# Supplementary material for: Tumor-initiating cells escape tumor immunity via CCL8 from tumor-associated macrophages in mice
Source: J Clin Invest. 2025 Jan 7;135(5):e180893. doi: 10.1172/JCI180893 (PMC11870738; doi:10.1172/JCI180893)
Supplement: Supporting data values [file jci-135-180893-s013.xlsx]

## Sheet: fig2
Figure 2J			Figure 2K			Figure 2M			Figure 2N
Tom+	Tom-		Tom+	Tom-		Tom+	Tom-		Tom+	Tom-
0.88125	0.0212766		0.887324	0.0191083		0.871429	0.0283019		0.919255	0.0185185
0.900344	0.0300752		0.963855	0.0383562		0.910256	0.0201342		0.951807	0.027933
0.953271	0.0184049		0.940299	0.0254777		0.933884	0.0153846		0.960317	0.0291262
0.91129	0.0365854		0.945455	0.0271493		0.927273	0.0296296		0.938462	0.0373134
0.920354	0.0280899		0.928058	0.0208333		0.918367	0.0294118		0.937255	0.0306749
0.898734	0.0239234		0.930435	0.03125		0.898148	0.0338983		0.871429	0.0413223
0.924623	0.0319149		0.913793	0.0383562		0.919643	0.0311526		0.909722	0.0368664
0.934211	0.0402299		0.941748	0.0283019		0.946524	0.0431035		0.932692	0.0265957
0.948187	0.0384615		0.909348	0.0222222		0.937063	0.0361446		0.928358	0.0294118
Figure 2P
Tom+ Edu+ Cell					Tom+ SCP2+ Cell					Tom+ ATP6V1F+ Cell
d3	d7	d14	d21		d3	d7	d14	d21		d3	d7	d14	d21
0.0284553	0.105263	0.156627	0.37037		0.0243902	0.118519	0.178218	0.290441		0.0332103	0.0604027	0.100437	0.348387
0.0410959	0.0979021	0.151724	0.414141		0.0331754	0.101449	0.137255	0.334146		0.0453515	0.0533333	0.12931	0.320388
0.039604	0.134454	0.146789	0.458167		0.0416667	0.120301	0.12381	0.311224		0.0382514	0.0569106	0.112245	0.421488
0.0215054	0.12381	0.161435	0.365591		0.0382514	0.136842	0.151351	0.329268		0.0271493	0.0802469	0.111842	0.400447
0.046729	0.111732	0.180124	0.390728		0.0273973	0.134409	0.144509	0.321429		0.0344828	0.0974026	0.0948276	0.373737
0.0353982	0.119658	0.174497	0.401515		0.0218978	0.121339	0.129139	0.301471		0.0403226	0.072165	0.129213	0.378698
0.0309278	0.124851	0.179104	0.3875		0.0445344	0.112782	0.130081	0.291391		0.0441177	0.0793651	0.133803	0.365517
0.0373134	0.132231	0.167347	0.415493		0.0263158	0.115942	0.114094	0.345324		0.033195	0.0827586	0.103542	0.383838
0.042735	0.107595	0.174129	0.391304		0.030303	0.114943	0.150142	0.364341		0.0486726	0.0813008	0.127389	0.379518
Figure 2R
Tom+ Edu+ Cell					Tom+ SCP2+ Cell					Tom+ ATP6V1F+ Cell
d3	d7	d14	d21		d3	d7	d14	d21		d3	d7	d14	d21
0.0291262	0.107345	0.181102	0.350427		0.0292683	0.12973	0.149123	0.27044		0.0359281	0.0608108	0.104895	0.370079
0.0438597	0.0973451	0.150442	0.40411		0.0300752	0.112245	0.154696	0.314103		0.0486726	0.0512821	0.123188	0.428251
0.0384615	0.131455	0.146154	0.429348		0.0495868	0.124464	0.127273	0.35119		0.0392157	0.0561798	0.118519	0.386555
0.0218341	0.128788	0.173469	0.385621		0.0314961	0.131148	0.124088	0.305556		0.0272727	0.0821918	0.115254	0.409326
0.0492958	0.114679	0.154545	0.399061		0.0266667	0.111349	0.170068	0.296443		0.0347826	0.0903614	0.0984848	0.348148
0.0398551	0.111628	0.169355	0.458824		0.0294118	0.131737	0.154545	0.301471		0.0413223	0.0784314	0.125828	0.374359
0.0362694	0.124464	0.178571	0.450237		0.0409357	0.114943	0.176647	0.281437		0.0444444	0.0757576	0.134715	0.362416
0.0383562	0.134228	0.160305	0.419689		0.0253165	0.104895	0.136842	0.315315		0.0381679	0.0843374	0.108696	0.324022
0.0402299	0.108696	0.174497	0.435714		0.0326797	0.127551	0.161435	0.29434		0.0406504	0.0860927	0.12037	0.378151

## Sheet: fig3
Figure 3F
	control									DTR
Tom+	0.813008	0.830065	0.883929	0.899371	0.851064	0.864198	0.823077	0.85725	0.847059	0.0180723	0.0202703	0.0112994	0.0325203	0.0238095	0.0114942	0.0147059	0.0283019	0.0254777
ATP6v1f+	0.360294	0.379447	0.44375	0.492754	0.392857	0.413934	0.429448	0.47486	0.453333	0.150327	0.139394	0.115152	0.180412	0.174497	0.128788	0.144928	0.163793	0.173554
SPC2+	0.260274	0.281437	0.308411	0.312925	0.320388	0.291391	0.258065	0.337079	0.30137	0.0840336	0.12069	0.104348	0.113095	0.0903614	0.103261	0.115254	0.0978261	0.104478
EDU+	0.403361	0.448161	0.45485	0.497175	0.477707	0.432258	0.450617	0.463158	0.414634	0.0803571	0.143443	0.129213	0.121053	0.119497	0.134615	0.153949	0.115789	0.127451
Figure 3H			Figure 3J			Figure 3K			Figure 3M			Figure 3N
Control	DTR		Control	DTR		Control	DTR		Control	DTR		Control	DTR
0.249897	0.180087		21	11		0.97388	0.21217		0.658824	0.127119		0.33195	0.0792683
0.280034	0.140164		33	23		1.03031	0.37195		0.541463	0.160305		0.389222	0.0939226
0.190213	0.11005		27	19		0.79466	0.41408		0.541502	0.200549		0.278146	0.174699
0.360088	0.189862		31	18		0.75428	0.52029		0.467105	0.159292		0.44375	0.0904523
0.290073	0.129876		41	12		0.61232	0.2519		0.552326	0.29878		0.392523	0.124183
0.229889	0.09		26	21		0.59069	0.31492		0.414815	0.24375		0.369369	0.119205
Figure 3Q			Figure 3S			Figure 3T			Figure 3V			Figure 3W
Control	XAV-939		Control	XAV-939		Control	XAV-939		Control	XAV-939		Control	XAV-939
0.26015	0.0800483		33	12		0.92475	0.23301		0.510345	0.160305		0.45679	0.0955882
0.319799	0.230061		27	15		0.84484	0.18433		0.552326	0.113208		0.426829	0.09
0.289822	0.10999		31	21		0.81484	0.19402		0.593103	0.327869		0.408867	0.0875
0.259899	0.110208		29	9		0.77117	0.15294		0.663866	0.123596		0.4125	0.0618557
0.240121	0.159971		32	7		0.61426	0.45074		0.47027	0.168831		0.375635	0.126761
0.229819	0.179838		36	16		0.63169	0.21491		0.510345	0.197183		0.396825	0.105634
Figure 3Y
	Control									XAV-939
d3	0.0813008	0.120301	0.0982659	0.100346	0.121429	0.108333	0.103896	0.120301	0.0883392	0.0330578	0.0413223	0.0510204	0.0403226	0.0528455	0.0393701	0.0609756	0.0537634	0.0437956
d7	0.319328	0.36014	0.360976	0.333849	0.320312	0.339869	0.324873	0.344262	0.310345	0.180328	0.157233	0.123894	0.130252	0.153374	0.171271	0.173913	0.158333	0.143939
d14	0.730337	0.719298	0.803797	0.819444	0.793388	0.78392	0.690141	0.714844	0.700246	0.150442	0.223776	0.20015	0.210356	0.195804	0.175439	0.15942	0.160377	0.183824
d21	0.890323	0.832753	0.79878	0.853933	0.826667	0.86014	0.854167	0.847328	0.85725	0.309278	0.25035	0.238636	0.257426	0.237179	0.27193	0.319328	0.265487	0.28655
Figure 3Z
	control									XAV-939
Tom+	0.823077	0.841176	0.890411	0.902439	0.862245	0.873494	0.836601	0.860606	0.853147	0.0380952	0.030303	0.0253165	0.0421053	0.0366973	0.0230769	0.0218978	0.0343511	0.0318471
ATP6v1f+	0.330097	0.341463	0.410448	0.461847	0.360248	0.380682	0.396396	0.449102	0.427481	0.141414	0.120482	0.126316	0.171548	0.165563	0.11985	0.134969	0.15493	0.164706
SPC2+	0.232456	0.255682	0.273438	0.285354	0.299065	0.263441	0.229885	0.301282	0.276423	0.0633803	0.105263	0.0838323	0.0903614	0.0737705	0.0733945	0.0993789	0.0756302	0.0894309
EDU+	0.394366	0.43125	0.440299	0.483516	0.468085	0.424779	0.448052	0.454259	0.405405	0.0944882	0.133449	0.113475	0.104478	0.12381	0.149856	0.142651	0.124464	0.0903614

## Sheet: fig4
Figure 4F			Figure 4G			Figure 4H			Figure 4K
Tom+	Tom-		MRC1+	MRC1-		MRC1+	MRC1-		days	IgG	anti-Gas6
0.6548	0.0413		0.6912	0.1508		0.6356	0.0646		37	1
0.6116	0.0711		0.6481	0.1293		0.6677	0.0473		39	1
0.6809	0.0217		0.7355	0.1806		0.5984	0.0962		41	1
0.6938	0.0288		0.6639	0.1175		0.6717	0.0416		45	1
0.6422	0.0521		0.6352	0.1919		0.6364	0.0605		45	1
0.6603	0.0889		0.7407	0.1573		0.5903	0.1011		46	1
									49	1
									51	1
									42		1
									50		1
									57		1
									66		1
									66		1
									67		1
									69		1
									71		1
Figure 4L			Figure 4M
IgG	anti-GAS6		Number of Tom+ Cell			Area of Tom+ Cell
0.309744	0.109806		IgG	anti-GAS6		IgG	anti-GAS6
0.319961	0.159865		0.772277	0.152632		0.751938	0.213415
0.169819	0.069843		0.766129	0.202797		0.781065	0.191667
0.200139	0.190132		0.960317	0.0787879		0.960317	0.220472
0.280164	0.209977		0.861878	0.215385		0.930233	0.167442
0.269954	0.0901899		0.863636	0.165563		0.885572	0.130081
			0.930233	0.178947		0.873563	0.143646
			0.811966	0.226804		0.730061	0.154696
			0.759494	0.110465		0.880503	0.117284
			0.778146	0.100629		0.828283	0.0903614
Figure 4O-P														Figure 4R-S
No	CaseNO	Gender	Age	Grade	Stage	OS	SurvivalStatus	DFS	Size	Recurrence	VascularInvasion	Type		NO	Gender	Age	Grade	Stage	OS	SurvivalStatus	RFS	Recurrence	Type
83	126959	2	59	3	4	102.567	0	102.567	10	0	1	tumor		1	male	41	2	4	9.5	1	5.5	1	tumor
135	213428	1	40	3	4	12.9667	1	1.36667	9	1	0	tumor		2	male	41	2	1	12	1	3	1	tumor
4	225175	1	46	3	4	30.9667	0	20.0333	5	1	0	tumor		3	male	46	3	2	32.5	0	4	1	tumor
16	237604	2	45	3	4	17.043	0	16.843	8	1	0	tumor		4	male	37	2	4	3	1	1	1	tumor
25	220326	2	55	3	4	9.57726	0	9.57726	6	0	0	tumor		5	male	67	2	1	90	0	90	0	tumor
50	266642	2	59	3	4	12.3461	0	12.3461	7	0	0	tumor		6	female	55	2	1	46	1	46	0	tumor
102	174050	1	40	3	4	17.6667	1	1.73333	9.5	1	0	tumor		7	female	57	2	1	90	0	90	0	tumor
122	195786	1	43	3	4	10	1	5	5	1	0	tumor		8	male	76	2	1	13	1	2	1	tumor
160	234514	2	61	3	4	6.95283	1	6.95283	7	1	1	tumor		9	male	62	3	3	15	1	6.5	1	tumor
70	210021	1	43	3	4	10.2667	1	3.1	6	1	0	tumor		10	male	52	3	4	3	1	2	1	tumor
10	230597	2	54	3	4	8.7	1	8.7	10	1	0	tumor		11	female	65	3	2	3	1	1	1	tumor
45	263330	1	42	3	4	0.550203	0	0.550203	0.5	0	1	tumor		12	female	48	3	2	5	1	3	1	tumor
159	232285	2	68	3	4	1.08032	0	1.08032	10	0	0	tumor		13	male	70	1	1	70	1	24	1	tumor
3	224182	2	39	3	4	14.2333	1	14.2333	7.5	1	1	tumor		14	female	68	2	1	13	1	6	1	tumor
96	169125	1	41	3	4	23.9667	1	6.26667	8	1	1	tumor		15	male	68	1	1	14.5	1	5	1	tumor
129	174860	2	71	3	4	14.5	1	1.36667	2	1	0	tumor		16	male	40	3	2	0.5	1	0.5	0	tumor
142	228989	2	68	3	4	1.93333	1	1.93333	13	1	0	tumor		17	male	50	2	1	20	1	7	1	tumor
132	218326	1	51	3	2	3.6	1	3.66667	3	1	1	tumor		18	female	52	2	3	8	1	5	1	tumor
141	104874	1	33	2	4	34.7	1	2.16667	5	1	0	tumor		19	male	44	3	3	6	1	5	1	tumor
33	252948	2	51	3	3	13.9773	0	7.47733	2	1	0	tumor		20	male	60	3	3	6	1	3	1	tumor
13	221912	1	33	3	3	15.4	1	1.3	8	1	1	tumor		21	female	72	2	4	18	1	15	1	tumor
40	259359	1	58	2	4	8.32012	0	8.32012	9	0	1	tumor		22	female	42	3	1	73	1	9	1	tumor
65	206103	1	72	3	3	29.7	0	29.7	7	0	0	tumor		23	male	75	3	1	8.5	1	4	1	tumor
128	213091	1	47	3	3	26.2	1	26.2	4	1	1	tumor		24	male	62	2	4	14	1	10	1	tumor
136	198319	2	86	3	3	2.7	1	2.7	5	1	0	tumor		25	male	63	2	3	78	0	78	0	tumor
5	210659	1	53	3	3	15.3667	1	3.93333	10	1	0	tumor		26	female	53	1	4	78	0	78	0	tumor
29	251089	2	68	3	3	13.8187	0	13.8187	10	0	1	tumor		27	female	62	3	1	82	0	82	0	tumor
36	257573	1	74	2	4	5.41985	0	1.25333	15	1	1	tumor		28	female	40	3	4	4	1	3	1	tumor
51	266679	2	28	3	3	25.2525	0	25.2525	10	0	0	tumor		29	female	55	3	1	60	1	9	1	tumor
79	108949	1	49	3	3	5.2	1	1.86667	6.8	1	0	tumor		30	female	56	2	2	35	1	8	1	tumor
85	133027	2	67	3	3	4.4	1	4.4	9	1	1	tumor		31	female	52	2	3	9	1	2	1	tumor
99	170340	1	53	2	4	3.13	0	2.23333	6	1	0	tumor		32	female	55	2	3	12	1	6.5	1	tumor
108	178119	1	63	3	3	15.0667	0	15.0667	4	0	0	tumor		33	male	77	2	4	42	1	14	1	tumor
113	183296	1	45	3	3	15.4333	0	15.4333	9	0	0	tumor		34	male	61	3	3	18	1	14	1	tumor
138	219299	1	44	3	3	41.4667	0	41.4667	10	0	0	tumor		35	male	57	2	1	71	0	71	0	tumor
61	202438	1	43	2	4	7.26667	1	7.26667	17	1	0	tumor		36	male	45	3	3	10	1	2	1	tumor
52	191225	1	66	2	4	9.5	1	2.26667	10	1	1	tumor		37	female	43	2	4	39	1	8	1	tumor
46	262367	1	63	2	4	8.10974	0	8.10974	9	0	0	tumor		38	male	55	3	2	9	1	7	1	tumor
60	201524	1	39	2	4	35.6667	1	35.6667	3.1	1	0	tumor		39	male	60	2	3	5	1	3	1	tumor
117	186544	1	45	2	4	9.26667	1	9.26667	9	1	1	tumor		40	male	61	2	3	57	1	8	1	tumor
43	261306	1	61	2	4	6.31039	0	6.31039	7	0	0	tumor		41	male	64	2	3	11	1	8.5	1	tumor
152	158827	1	36	2	3	28.1	1	28.1	7.5	1	1	tumor		42	female	67	2	3	26	1	19	1	tumor
77	107268	1	45	2	3	37.7667	1	37.7667	6.4	1	1	tumor		43	female	59	2	3	5	1	2.5	1	tumor
21	241819	1	61	1	4	22.1774	0	22.1774	2.5	0	0	tumor		44	female	70	2	3	6.5	1	2.5	1	tumor
72	210659	1	53	2	3	15.3667	1	3.93333	10	1	1	tumor		45	male	56	3	4	10	0	3.5	1	tumor
118	186862	1	70	2	3	5.5	1	1.36667	5.5	1	1	tumor		46	male	73	2	4	18	1	7	1	tumor
88	146401	2	68	2	3	31.0333	1	31.0333	4	1	1	tumor		47	female	66	2	1	25	1	22	1	tumor
125	41005	1	55	2	3	3.1	1	3.1	10.1	1	1	tumor		48	female	51	2	2	9	1	7	1	tumor
127	212869	1	65	2	3	18.5333	1	2.8	10	1	0	tumor		49	male	52	2	4	8	0	4	1	tumor
7	228031	1	52	2	3	22.9	1	6.4	12	1	1	tumor		50	male	40	2	3	6	1	6	1	tumor
55	193132	1	38	2	3	16.4667	1	16.4667	7	1	1	tumor		51	male	79	3	1	64	0	64	0	tumor
57	197114	1	60	2	3	14.6333	1	14.6333	5	1	1	tumor		52	male	56	2	1	60	0	60	0	tumor
97	169296	1	58	2	3	5.26667	1	5.26667	13	1	1	tumor		53	female	57	2	3	6	1	4	1	tumor
131	218339	1	76	2	3	8.76667	1	8.76667	8	1	1	tumor		54	male	43	2	4	21	1	6	1	tumor
157	191293	1	75	2	3	10.3333	1	10.3333	6.5	1	0	tumor		55	female	69	3	2	3	1	0	1	tumor
103	175383	1	44	3	2	3.96667	1	3.96667	14	1	1	tumor		56	male	43	1	1	34	1	31	1	tumor
92	161519	2	52	2	3	22.5667	1	22.5667	5.8	1	0	tumor		57	male	54	2	1	55	0	55	0	tumor
69	208048	2	41	2	3	13.3667	1	10.5	4	1	1	tumor		58	female	51	3	4	7	1	5	1	tumor
17	237751	2	37	3	2	25.311	0	25.311	4	0	0	tumor		59	male	62	2	1	55	0	55	0	tumor
32	252664	1	58	2	3	15.7194	0	15.7194	5	0	0	tumor		60	male	63	2	2	13	1	12	1	tumor
110	229198	2	50	3	2	4.6	1	1.4	6.5	1	0	tumor		61	female	66	3	1	15	1	12	1	tumor
120	190235	1	66	1	4	50.3	0	50.3	7	0	0	tumor		62	male	50	2	1	54	0	54	0	tumor
19	239828	1	65	2	3	24.2132	0	14.4467	9	1	1	tumor		63	male	63	2	1	54	0	54	0	tumor
31	251500	2	54	3	2	4.42029	0	4.42029	4.5	0	0	tumor		64	male	46	2	4	4	1	1	1	tumor
34	254407	1	29	2	3	5.24697	0	5.24697	9	0	1	tumor		65	male	62	3	2	6	1	3	1	tumor
68	208543	1	48	2	3	9.76667	0	9.76667	3	0	1	tumor		66	male	55	2	3	2	1	2	1	tumor
78	108576	2	55	2	3	2.03333	1	2.03333	4	1	0	tumor		67	female	52	2	0	46	0	46	0	tumor
139	220276	1	64	2	3	31	0	12.6	7	1	1	tumor		68	female	67	3	1	27	1	25	1	tumor
143	268443	2	46	2	3	23.4135	0	23.4135	8	0	0	tumor		69	male	37	2	2	52	0	49	1	tumor
75	103388	1	49	3	1	14.5333	1	2.8	6	1	1	tumor		70	male	41	2	1	52	0	52	0	tumor
112	181752	2	48	3	1	5.33333	1	3.56667	6.6	1	0	tumor		71	male	66	2	4	2	0	2	0	tumor
12	233648	1	47	3	1	8.74706	1	8.74706	2.5	1	0	tumor		72	female	58	2	1	51	0	51	0	tumor
14	234989	1	66	1	3	14.7801	1	7.48	7	1	0	tumor		73	male	60	3	1	26	1	7	1	tumor
87	143822	2	60	3	1	46.8667	1	46.8667	8	1	1	tumor		74	male	51	2	4	11	1	11	0	tumor
114	183671	1	56	3	1	20.8	1	5.76667	7	1	0	tumor		75	male	21	2	3	5	0	5	0	tumor
56	194516	1	64	3	1	5.3	1	1.46667	7	1	0	tumor		76	male	53	2	1	18	1	12	1	tumor
74	103014	2	24	3	1	28.6333	1	19.3	5.3	1	0	tumor		77	female	33	3	3	6	1	3	1	tumor
82	124260	1	54	3	1	4.86667	1	5.2	6	1	1	tumor		78	female	43	3	3	2	1	1	1	tumor
98	169994	1	43	3	1	24.3	1	24.3	4.5	1	0	tumor		79	male	51	2	4	2	0	2	0	tumor
109	178389	1	56	3	1	0.566667	1	0.566667	5	1	0	tumor		80	male	51	3	1	20	1	6	1	tumor
145	220603	2	62	3	1	16.2864	0	9.88633	3	1	0	tumor		81	female	79	3	1	2	1	2	0	tumor
149	126943	1	56	3	1	57.1667	1	57.1667	4	1	1	tumor		82	female	60	2	4	25	0	4	1	tumor
80	110191	1	62	2	2	13.3667	1	6.83333	10	1	0	tumor		83	male	75	3	3	24	1	12	1	tumor
89	149542	1	52	3	1	44.3	1	5.9	3	1	0	tumor		84	male	42	2	1	3	1	2	1	tumor
94	168595	1	41	3	1	75.3667	0	7.86667	2	1	0	tumor		85	female	65	3	4	2	1	2	0	tumor
140	225919	2	47	3	1	27.8333	1	15.2667	7	1	0	tumor		86	female	59	2	2	3	0	3	0	tumor
154	187410	1	67	2	2	4.7	1	4.7	2.7	1	1	tumor		87	female	66	2	4	5	0	2	1	tumor
155	198521	2	60	2	2	14.2	1	8.5	4	1	0	tumor		88	male	52	2	1	1	0	1	0	tumor
2	223896	2	62	3	1	35.4	0	12.4	4	1	0	tumor		89	female	50	2	3	49	0	45	1	tumor
11	233230	1	53	3	1	9.81711	1	9.81711	5	1	0	tumor		90	female	52	2	1	34	1	24	1	tumor
35	256625	1	62	1	3	12.8465	0	12.8465	2.5	0	0	tumor		91	female	62	2	4	4	1	2	1	tumor
67	208599	1	54	2	2	12.8	0	12.8	8	0	0	tumor		92	female	64	2	1	49	0	49	0	tumor
81	119549	1	60	3	1	14.6	1	7.86667	8	1	0	tumor		93	female	52	2	3	11	1	8	1	tumor
137	221622	1	50	3	1	37.5	0	37.5	4	0	0	tumor		94	female	56	1	4	13	1	9	1	tumor
18	238209	1	79	3	1	24.58	0	24.58	3.5	0	0	tumor		95	male	48	2	3	11	1	9	1	tumor
24	245470	2	48	3	1	20.5131	0	12.2797	7	1	0	tumor		96	female	44	2	3	29	1	24	1	tumor
27	248161	1	46	3	1	18.78	0	18.78	4.5	0	0	tumor		97	male	59	1	3	1	0	1	0	tumor
41	260036	1	62	3	1	24.846	0	24.846	4	0	0	tumor		98	female	50	2	2	12	0	12	1	tumor
93	166356	1	49	3	1	87.9	0	19.0667	2.5	1	0	tumor		99	female	58	3	4	46	0	3	1	tumor
106	178062	2	55	2	2	73.4667	0	73.4667	6	0	0	tumor		100	female	58	2	3	9	1	6	1	tumor
146	105814	1	49	2	2	2.23333	1	2.23333	5	1	1	tumor		101	male	58	3	4	4	1	2	1	tumor
161	256364	1	51	3	1	6.11102	1	1.311	2	1	1	tumor		102	female	63	2	3	33	1	27	1	tumor
86	135509	1	34	3	1	120.667	0	120.667	7	0	1	tumor		103	female	58	2	4	47	1	44	1	tumor
150	143422	1	34	3	1	8.16667	1	8.16667	8	1	0	tumor		104	male	56	2	4	4	1	1	1	tumor
156	210801	1	60	3	1	37.1333	0	4.96667	3	1	1	tumor		105	female	71	2	1	43	0	43	0	tumor
44	243659	2	63	2	2	13.8425	0	1.34267	5.5	1	1	tumor		106	female	57	3	2	17	1	6	1	tumor
49	265467	2	56	3	1	7.24601	0	7.24601	4.2	0	0	tumor		107	female	57	3	2	4	1	2	1	tumor
84	130553	1	50	2	2	69.5	0	6.63333	12	1	0	tumor		108	male	56	2	2	26	1	7	1	tumor
90	154167	1	75	2	2	101.467	0	101.467	5	0	0	tumor		109	male	69	2	3	5	1	5	0	tumor
130	215580	1	42	2	2	5.03333	0	2.93333	8	1	1	tumor		110	male	47	3	2	7	0	7	0	tumor
39	258877	2	68	3	1	8.65339	0	8.65339	5	0	0	tumor		111	male	59	2	3	5	1	3	1	tumor
48	264691	1	60	2	2	6.31273	0	6.31273	5	0	0	tumor		112	female	51	2	1	2	1	2	1	tumor
64	204863	2	58	3	1	49.4	0	49.4	3	0	0	tumor		113	male	55	2	2	6	1	4	1	tumor
91	156875	1	62	3	1	48.1333	0	48.1333	4	0	1	tumor		114	male	65	3	1	30	0	30	0	tumor
115	185208	1	51	2	2	27.6667	0	9.66667	12	1	0	tumor		115	female	52	1	2	33	0	33	0	tumor
148	125090	2	45	2	2	101	0	101	13	0	0	tumor		116	female	63	2	4	36	0	3	1	tumor
30	251200	2	41	3	1	12.1773	0	7.244	3.5	1	0	tumor		117	male	68	3	2	3	1	3	1	tumor
62	203700	1	57	1	3	5.4	0	5.4	4.8	0	1	tumor		118	male	66	2	3	23	1	23	0	tumor
100	172147	1	57	3	1	78.7333	0	78.7333	2	0	0	tumor		119	female	74	2	4	30	0	30	0	tumor
105	176997	1	64	1	2	51.6667	1	51.6667	2.5	1	0	tumor		120	female	63	2	2	30	0	30	0	tumor
104	175218	1	58	2	1	3.93333	1	3.93333	4.5	1	0	tumor		121	female	71	3	3	7	1	3	1	tumor
59	198258	1	44	2	1	23.6	1	4.66667	4	1	1	tumor		122	male	48	2	3	24	1	24	0	tumor
134	220048	2	49	2	1	28.7333	0	28.7333	4	0	0	tumor		123	male	60	3	2	6	1	4	1	tumor
6	226187	1	65	2	1	7.03333	1	2.63333	8	1	1	tumor		124	female	74	3	3	8	1	3	1	tumor
9	269696	1	65	2	1	5.31302	0	5.31302	3.5	0	0	tumor		125	male	73	3	4	1	0	1	0	tumor
23	242435	2	59	2	1	20.7108	0	20.7108	4.5	0	0	tumor		126	male	38	2	3	4	1	1.5	1	tumor
28	250862	1	39	2	1	16.1132	0	16.1132	6	0	0	tumor		127	female	62	2	3	26	0	26	0	tumor
38	258796	2	68	2	1	9.37982	0	9.37982	6.5	0	0	tumor		128	female	60	2	3	12	0	7	1	tumor
53	192044	1	57	2	1	47.1	1	36.3667	5	1	0	tumor		129	female	54	2	4	30	0	6	1	tumor
126	211204	2	65	2	1	42.6333	0	42.6333	1.7	0	1	tumor		130	female	62	2	3	13	1	6	1	tumor
158	230184	1	64	2	1	4.94485	1	4.94485	6	1	0	tumor		131	female	50	3	1	21	0	21	0	tumor
8	228033	1	42	2	1	29.7	0	19.8333	3.5	1	0	tumor		132	female	71	2	3	2	0	2	0	tumor
22	242329	2	47	2	1	18.6193	1	8.91933	9	1	0	tumor		133	female	69	2	1	24	0	24	0	tumor
111	181336	1	53	2	1	10.0333	1	2.36667	9	1	0	tumor		134	male	53	3	2	24	0	24	0	tumor
119	190041	2	43	2	1	28.4	1	28.4	8	1	1	tumor		135	male	46	2	4	8	1	3	1	tumor
147	123748	2	60	2	1	112.1	1	112.1	7	1	0	tumor		136	female	45	2	3	12	1	10	1	tumor
151	151477	1	41	2	1	32.9	1	8.7	2.5	1	0	tumor		137	male	75	3	4	6	1	4	1	tumor
153	173952	1	51	2	1	29.6333	1	2.4	9	1	1	tumor		138	male	65	3	1	23	0	23	0	tumor
26	245624	1	55	2	1	11.82	0	11.82	4	0	0	tumor		139	male	64	2	3	23	0	21	1	tumor
63	204145	2	71	2	1	32.4667	1	32.4667	8	1	1	tumor		140	female	65	3	1	26	0	26	0	tumor
73	210062	2	51	2	1	35.9667	0	35.9667	2.5	0	0	tumor		141	female	43	2	3	5	1	3	1	tumor
1	221478	2	29	2	1	35.5	0	35.5	2.3	0	0	tumor		142	male	72	3	3	12	1	3	1	tumor
54	192913	1	55	2	1	6.03333	1	6.03333	12	1	1	tumor		143	male	69	3	4	4	1	2	1	tumor
58	197971	2	76	2	1	30.9667	1	30.9667	4.5	1	0	tumor		144	female	62	2	1	20	0	20	0	tumor
66	207842	2	46	2	1	36.5667	1	36.5667	4	1	0	tumor		145	female	67	2	1	19	0	8	1	tumor
76	106879	2	45	2	1	32.1	1	32.1	7	1	0	tumor		146	male	73	2	2	18	1	7	1	tumor
101	173755	1	74	2	1	72.6333	0	72.6333	4	0	0	tumor		147	male	76	2	2	2	0	2	0	tumor
20	241265	1	60	2	1	22.0191	0	22.0191	4.5	0	0	tumor		148	female	43	2	1	19	0	19	0	tumor
107	177975	1	68	2	1	20.7333	1	20.7333	4	1	0	tumor		149	male	57	2	2	21	0	21	0	tumor
15	237022	1	71	2	1	21.1458	0	11.0123	3	1	0	tumor		150	male	65	2	2	18	0	18	0	tumor
37	256833	1	63	2	1	12.3796	0	12.3796	2.5	0	0	tumor		151	male	58	2	2	21	1	21	1	tumor
47	264064	2	47	2	1	6.57947	0	4.41267	8	1	0	tumor		152	male	51	3	1	19	0	19	0	tumor
71	210012	1	44	2	1	23.1333	0	23.1333	2.5	0	1	tumor		153	male	58	3	4	5	1	2	1	tumor
121	190930	1	59	1	1	22.4	1	19.8667	1.5	1	1	tumor		154	female	42	3	3	16	0	16	0	tumor
95	169374	1	57	1	1	83.8667	0	83.8667	5	0	0	tumor		155	male	45	2		18	0	18	0	tumor
124	208001	2	57	2	1	47.1	0	47.1	6	0	0	tumor		156	male	53	2		12	1	12	0	tumor
133	219597	2	20	1	1	44.5333	0	44.5333	8	0	0	tumor		157	female	69	3	4	13	0	11	1	tumor
42	260562	1	66	1	1	9.58688	0	9.58688	2.1	0	0	tumor		158	female	69	2	1	13	0	13	0	tumor
116	185181	1	62	1	1	59.7333	0	1.53333	1.2	1	0	tumor		159	female	60	2	1	7	1	7	0	tumor
														160	male	57	2	1	13	0	2	1	tumor
														161	male	72	2	1	13	0	13	0	tumor
														162	male	62	2	3	4	1	2	1	tumor
														163	female	58	2	3	11	0	11	0	tumor
														164	female	48	NA	NA	13	1	6	1	tumor
														165	female	64	NA	NA	6	1	3	1	tumor
														166	female	45	NA	NA	39	0	16	1	tumor
														167	female	46	NA	NA	14	1	9	1	tumor
														168	female	80	NA	NA	11	1	5	1	tumor
														169	male	53	NA	NA	10	1	4	1	tumor
														170	female	58	NA	NA	6	1	4	1	tumor
														171	male	70	NA	NA	23	1	7	1	tumor
														172	male	57	NA	NA	11	0	11	0	tumor
														173	male	62	NA	NA	37	0	27	1	tumor
														174	male	75	NA	NA	10	1	5	1	tumor
														175	male	72	NA	NA	30	1	3	1	tumor
														176	female	74	NA	NA	12	1	3	1	tumor
														177	male	68	NA	NA	1	0	1	0	tumor
														178	female	36	NA	NA	4	1	2	1	tumor
														179	female	55	NA	NA	36	0	30	1	tumor
														180	male	68	NA	NA	36	0	18	1	tumor
														181	female	56	NA	NA	9	0	6	1	tumor
														182	male	76	NA	NA	3	1	2	1	tumor
														183	female	61	NA	NA	3	0	3	0	tumor
														184	female	64	NA	NA	10	1	6	1	tumor
														185	female	54	NA	NA	34	0	31	1	tumor
														186	female	60	NA	NA	32	1	13	1	tumor
														187	male	59	NA	NA	27	1	1	1	tumor
														188	female	49	NA	NA	11	1	3	1	tumor
														189	female	79	NA	NA	33	0	33	0	tumor
														190	female	59	NA	NA	32	0	12	1	tumor
														191	female	41	NA	NA	5	1	3	1	tumor
														192	male	79	NA	NA	9	1	7	1	tumor
														193	female	48	NA	NA	1	0	1	0	tumor
														194	female	68	NA	NA	31	0	31	0	tumor
														195	male	72	NA	NA	6	1	5	1	tumor
														196	male	73	NA	NA	7	1	4	1	tumor
														197	male	53	NA	NA	11	1	3	1	tumor
														198	male	52	NA	NA	7	1	6	1	tumor
														199	male	66	NA	NA	11	0	11	1	tumor
														200	male	53	NA	NA	29	0	5	1	tumor

## Sheet: fig5
Figure 5B
days	Control	R428
35	1
39	1
40	1
44	1
45	1
46	1
50	1
54	1
46		1
50		1
55		1
64		1
67		1
69		1
69		1
71		1
Figure 5C			Figure 5D
Control	R428		Number of Tom+ Cell			Area of Tom+ Cell
0.300162	0.110019		Control	R428		Control	R428
0.309884	0.170163		0.785553	0.125628		0.733449	0.140187
0.179957	0.0901999		0.864516	0.230263		0.873874	0.145631
0.169954	0.200071		0.77027	0.164179		0.886792	0.154135
0.270101	0.160192		0.832558	0.108527		0.797753	0.17033
0.249915	0.0801644		0.902256	0.245399		0.762295	0.255435
			0.813559	0.154762		0.91358	0.183908
			0.919255	0.17931		0.773913	0.222349
			0.881579	0.192547		0.921569	0.199262
			0.878571	0.0958084		0.898551	0.0834492
Figure 5F			Figure 5G			Figure 5I			Figure 5J
Control	R428		Control	R428		Control	R428		Control	R428
0.5692	0.3098		0.2893	0.5107		0.045	0.0446		0.0096	0.0162
0.5834	0.3471		0.3011	0.5362		0.0507	0.0499		0.0139	0.0141
0.5315	0.2804		0.2654	0.4958		0.0411	0.0421		0.0081	0.0197
Figure 5N
	Control			R428
CCL8	1.06663	0.959972	0.976627	0.0594303	0.0536917	0.0626047
IL10	0.962001	1.10126	0.943915	0.385565	0.356812	0.375208
CD274	1.04539	0.794926	1.20336	0.35188	0.402305	0.381982
PDCD1LG2	1.00512	0.914808	1.08756	0.289906	0.2985	0.340346
LAG3	1.11241	0.966648	0.929966	0.312863	0.36624	0.383472
BTLA	0.879087	1.13805	0.999553	0.390669	0.445596	0.383593
SH2D4A	1.08848	0.824554	1.11419	17.4557	16.7263	18.6081
MS4A3	1.04935	0.870846	1.09431	5.94944	6.5185	7.28364
ELANE	0.902361	1.13035	0.980411	6.42229	6.56107	6.39369
NTRK2	0.860108	1.06408	1.09263	11.6117	10.4779	12.3739
FCNB	0.879035	1.05386	1.07947	2.95414	3.52672	3.75615
TMIGD3	1.02343	0.984794	0.992194	18.1964	16.0368	13.9134
Figure 5P			Figure 5R
Control	R428		Control	R428
153.92	6.88		0.0569	0.0089
94.12	14.98		0.0474	0.0061
102.36	7.63		0.0644	0.0118
143.9	15.91
140.68	11.11
133.41	4.91

## Sheet: fig6
Figure 6C				Figure 6D			Figure 6E						Figure 6F
days	Control	Ccl8cko		Control	Ccl8-/-		CD4+/CD45+CD3+			CD8+/CD45+CD3+			CD45+CD3-NK1.1+			CD45+CD3+NK1.1+
36	1			0.310009	0.159926		Control	Ccl8-/-		Control	Ccl8-/-		Control	Ccl8-/-		Control	Ccl8-/-
37	1			0.269894	0.0900424		0.5428	0.3434		0.2776	0.4552		0.0437	0.0335		0.0176	0.0119
39	1			0.170118	0.180048		0.5035	0.3458		0.3581	0.4611		0.0328	0.0302		0.0134	0.0096
43	1			0.24004	0.150188		0.5603	0.4219		0.2603	0.4206		0.0481	0.0419		0.0191	0.0132
44	1			0.270174	0.170135
44	1			0.219974	0.169819
46	1
51	1
47		1			Figure 6G			Figure 6J				Figure 6K
53		1			Control	Ccl8-/-		Control	R428	R428+CCL8		Number of Tom+ cell				Area of Tom+ cell
56		1			0.0244	0.0042		0.310176	0.109922	0.140144		Control	R428	R428+CCL8		Control	R428	R428+CCL8
59		1			0.0275	0.0037		0.250175	0.150291	0.160147		0.895028	0.140187	0.255952		0.855967	0.184971	0.345029
59		1			0.0223	0.0068		0.209916	0.0699413	0.170017		0.864035	0.12782	0.404959		0.869048	0.191964	0.464968
64		1						0.199844	0.0800508	0.220156		0.858974	0.163462	0.378698		0.927966	0.168033	0.430233
64		1						0.239803	0.159835	0.159859		0.75025	0.174497	0.204969		0.847534	0.139037	0.389049
67		1						0.269781	0.0899862	0.209885		0.926667	0.0924855	0.338028		0.859504	0.188034	0.364963
												0.885572	0.135593	0.412037		0.913907	0.155039	0.392857
												0.781818	0.142157	0.396825		0.785553	0.109244	0.505618
Figure 6I												0.774648	0.19685	0.413793		0.752809	0.0985916	0.284483
days	Control	R428	R428+CCL8									0.931937	0.0980392	0.368932		0.951087	0.213675	0.507812
36	1
39	1
40	1				Figure 6L								Figure 6M
43	1				CD4+/CD45+CD3+				CD8+/CD45+CD3+				CD45+CD3-NK1.1+				CD45+CD3+NK1.1+
43	1				Control	R428	R428+CCL8		Control	R428	R428+CCL8		Control	R428	R428+CCL8		Control	R428	R428+CCL8
47	1				0.5515	0.296	0.4643		0.2879	0.5305	0.4109		0.0462	0.0317	0.0387		0.0099	0.0121	0.0093
51	1				0.5377	0.2858	0.4306		0.3211	0.4889	0.3752		0.0382	0.0294	0.0371		0.0083	0.0106	0.0087
52	1				0.5609	0.3241	0.4911		0.2592	0.5527	0.4515		0.0485	0.0393	0.0426		0.0112	0.0129	0.0101
48		1
50		1
55		1			Figure 6N
64		1			Control	R428	R428+CCL8
65		1			0.0566	0.0095	0.048
66		1			0.0509	0.0076	0.0462
69		1			0.0583	0.0114	0.0553
71		1
42			1
46			1
48			1
53			1
54			1
56			1
56			1
60			1

## Sheet: fig7
Figure 7B						Figure 7D					Figure 7G					Figure 7H					Figure 7I					Figure 7J
days	Vehicle	R428	PD1	R428+PD1		Vehicle	R428	PD1	R428+PD1		Vehicle	R428	PD1	R428+PD1		Vehicle	R428	PD1	R428+PD1		Vehicle	R428	PD1	R428+PD1		Vehicle	R428	PD1	R428+PD1
36	1					0.320016	0.059992	0.229885	0.0113583		44	17	37	4		0.91319	0.42497	0.62352	0.21143		0.630252	0.27027	0.423423	0.0829694		0.620833	0.24031	0.550143	0.100346
38	1					0.220009	0.0900515	0.119985	0.0200984		30	22	24	3		0.73183	0.35315	0.54095	0.18176		0.611111	0.283133	0.517857	0.083151		0.601124	0.20015	0.480315	0.0534351
42	1					0.359838	0.129995	0.159613	0.0203136		35	23	31	5		0.61241	0.27365	0.64265	0.11062		0.557377	0.269058	0.382253	0.0918367		0.452055	0.233333	0.369128	0.0657895
44	1					0.239666	0.100105	0.149975	0.030083		33	12	26	4		0.58256	0.18433	0.49295	0.14085		0.413934	0.294964	0.401235	0.110092		0.500549	0.236559	0.423529	0.0900901
44	1					0.220317	0.109984	0.210217	0.0379416		37	19	29	7		0.71332	0.29021	0.47189	0.13241		0.434109	0.263441	0.347032	0.0632911		0.546584	0.253425	0.424051	0.0955414
46	1					0.269868	0.0695287	0.169578	0.0392465		39	14	30	4		0.69238	0.30029	0.51005	0.10048		0.442177	0.210256	0.391304	0.0592105		0.511811	0.24031	0.418605	0.0774193
51	1
52	1
47		1				Figure 7M					Figure 7N					Figure 7P					Figure 7Q
51		1				Vehicle	R428	PD1	R428+PD1		Vehicle	R428	PD1	R428+PD1		Vehicle	PD1	R42¸	PD1+R428		Vehicle	PD1	R428	PD1+R428
56		1				0.330189	0.370166	0.383838	0.302083		0.0934066	0.24031	0.158416	0.314286		0.0915493	0.0495049	0.0676692	0.0830565		0.0773481	0.0591398	0.0574713	0.0906516
65		1				0.320388	0.363946	0.250249	0.253886		0.0810811	0.224299	0.0902778	0.351254		0.0703125	0.104167	0.0613497	0.0576923		0.0699301	0.0912409	0.080292	0.0581395
67		1				0.370079	0.195312	0.262712	0.283133		0.0631579	0.179372	0.0543478	0.33355		0.0803324	0.0934066	0.0894737	0.0852273		0.0886076	0.103448	0.0994764	0.0825688
69		1				0.272358	0.252874	0.363748	0.259067		0.0512821	0.153846	0.131148	0.251908		0.084058	0.0583942	0.122222	0.0902778		0.0907504	0.0674157	0.10625	0.0691489
69		1				0.271605	0.239234	0.308411	0.223776		0.0677966	0.199262	0.0932203	0.264286		0.0798611	0.0622568	0.102128	0.062069		0.0582011	0.0546448	0.107246	0.076555
72		1				0.334842	0.303226	0.270936	0.33345		0.078125	0.20339	0.0633803	0.29078		0.0731707	0.0915493	0.114943	0.0712531		0.0866667	0.0860927	0.111538	0.100437
40			1			0.327103	0.323353	0.287671	0.210356		0.071066	0.217742	0.123377	0.29434		0.0636364	0.0987654	0.0730594	0.0705128		0.0616438	0.0918367	0.0704225	0.0823529
46			1			0.349594	0.291209	0.211679	0.197674		0.0719425	0.190722	0.131148	0.292308		0.0610687	0.0711611	0.0703125	0.0733333		0.0812183	0.0813008	0.0782609	0.0694444
48			1			0.303279	0.284404	0.25015	0.243243		0.0696517	0.19337	0.0944882	0.306569		0.062069	0.0694444	0.0944882	0.0837438		0.0598802	0.0617284	0.084507	0.0715474
54			1			0.331754	0.303279	0.362903	0.273438		0.0461539	0.215385	0.0835443	0.320312
54			1			0.405263	0.361702	0.363748	0.320312		0.0882353	0.234483	0.105263	0.277946
56			1			0.241259	0.243056	0.327434	0.280488		0.0700637	0.183333	0.124352	0.260274
59			1
64			1
65				1
67				1
69				1
76				1
77				1
77				1
80				1
83				1

## Sheet: figs3
Supplemental Figure 3E					Supplemental Figure 3F					Supplemental Figure 3H					Supplemental Figure 3I
d3	d7	d14	d21		d3	d7	d14	d21		d3	d7	d14	d21		d3	d7	d14	d21
0.0759494	0.260753	0.604938	0.948052		0.123188	0.290441	0.750449	0.808383		0.0787879	0.271523	0.670391	0.923077		0.126126	0.300885	0.766129	0.845361
0.0887097	0.221311	0.623188	0.824		0.0553505	0.233333	0.77931	0.820359		0.113095	0.330986	0.638158	0.864407		0.109489	0.243056	0.794521	0.861789
0.0792079	0.23622	0.668539	0.928251		0.0782609	0.316901	0.742188	0.921466		0.0630631	0.249351	0.643137	0.831169		0.0822785	0.330357	0.656863	0.947253
0.0573248	0.282209	0.65534	0.909348		0.0671141	0.260163	0.711765	0.900433		0.0595238	0.295082	0.622222	0.947917		0.0693069	0.272553	0.727941	0.937008
0.0747664	0.200445	0.598485	0.87013		0.0944882	0.277372	0.674797	0.873684		0.0797101	0.311927	0.606557	0.91		0.0991735	0.288591	0.69281	0.912752
0.0813008	0.248366	0.625806	0.854369		0.080292	0.252174	0.719178	0.948718		0.0452675	0.259615	0.643243	0.900344		0.0737705	0.254237	0.716667	0.928934
0.0944444	0.275758	0.634731	0.862385		0.0841121	0.249351	0.76378	0.865546		0.0980392	0.21831	0.602564	0.847368		0.0872483	0.211864	0.741667	0.804348
0.0782123	0.284314	0.708738	0.886598		0.0631579	0.262774	0.703488	0.913793		0.102041	0.29771	0.724719	0.928571		0.0569106	0.265957	0.75025	0.915385
0.0807453	0.286145	0.630435	0.838235		0.108696	0.211268	0.647436	0.849462		0.0847458	0.22695	0.667939	0.871795		0.113043	0.222052	0.664773	0.828571
Supplemental Figure 3M			Supplemental Figure 3N			Supplemental Figure 3Q			Supplemental Figure 3R
Control	DTR		Control	DTR		Control	XAV-939		Control	XAV-939
0.418301	0.199262		0.100245	0.260163		0.390244	0.1875		0.0733333	0.170455
0.18018	0.0403226		0.0554529	0.201342		0.279762	0.130435		0.0973451	0.173653
0.337423	0.162338		0.0771429	0.153949		0.216667	0.148649		0.0300752	0.207921
0.352941	0.0571429		0.09375	0.232759		0.21875	0.171053		0.0537634	0.234146
0.207207	0.231788		0.0882353	0.300699		0.360656	0.0703125		0.0643564	0.151163
0.254098	0.175439		0.0822785	0.213333		0.280303	0.0517241		0.0669456	0.210191
0.290323	0.22549		0.0542169	0.29927		0.233766	0.0813954		0.0538922	0.209091
0.402778	0.11811		0.0703125	0.270161		0.373832	0.139344		0.0582011	0.24031
0.414286	0.140741		0.0722892	0.259259		0.234286	0.14876		0.0864198	0.173913
0.435484	0.105058		0.0588235	0.202899		0.18018	0.120141		0.0970874	0.228814
0.389313	0.116505		0.0693069	0.235714		0.241546	0.128866		0.0743802	0.164835
0.248869	0.124851		0.0571429	0.269231		0.262774	0.0903614		0.0482759	0.191083

## Sheet: figs5
Supplemental Figure 5B			Supplemental Figure 5C			Supplemental Figure 5E			Supplemental Figure 5F
IgG	anti-Gas6		IgG	anti-Gas6		IgG	anti-Gas6		IgG	anti-Gas6
36	27		0.763156	0.404155		0.690265	0.271845		0.620253	0.363946
34	18		0.924915	0.332072		0.467391	0.167742		0.598214	0.17931
39	17		0.514921	0.460469		0.513369	0.213415		0.403846	0.27907
40	14		0.684011	0.444266		0.553846	0.239437		0.536364	0.299065
29	23		0.671863	0.562344		0.521845	0.250249		0.550336	0.332753
41	13		0.731906	0.253622		0.603659	0.21875		0.603774	0.254777
Supplemental Figure 5H			Supplemental Figure 5J			Supplemental Figure 5N			Supplemental Figure 5P
IgG	anti-Gas6		IgG	anti-Gas6		IgG	anti-Gas6		IgG	anti-Gas6
0.419255	0.223404		0.120301	0.290323		0.2203	0.2054		0.0089	0.0089
0.228814	0.197279		0.0612245	0.180412		0.2056	0.1903		0.0099	0.0101
0.303922	0.0437956		0.0603448	0.214815		0.2385	0.2242		0.011	0.0114
0.341176	0.104762		0.0792683	0.227941
0.331461	0.12987		0.100346	0.231405
0.361233	0.0916031		0.0900901	0.21608
0.369369	0.108434		0.103261	0.287582
0.378698	0.15942		0.130952	0.260417
0.283871	0.18408		0.110465	0.251142
0.25015	0.144144		0.0891089	0.190476
0.412214	0.218085		0.0752688	0.235537
0.289256	0.174419		0.112245	0.25015
Supplemental Figure 5K										Supplemental Figure 5L
StageⅠ	StageⅡ	StageⅢ	StageⅣ		Grade1	Grade2	Grade3			StageⅠ	StageⅡ	StageⅢ	StageⅣ		Grade1	Grade2	Grade3
68	268	168	297		124	68	297			136	198	246	210		130	210	297
80	100	124	294		126	80	294			134	196	243	297		130	237	297
78	98	152	288		100	168	288			132	188	243	297		62	228	297
80	116	156	288		30	78	288			130	188	231	297		55	225	288
56	120	150	288		88	80	288			130	156	222	288		90	222	267
67	162	100	288		50	56	288			98	146	222	267		36	222	264
78	156	234	286		44	152	286			98	142	213	264		36	222	249
80	156	231	286		30	67	286			98	140	207	249			222	249
76	100	228	285		124	78	285			94	136	196	249			222	246
80	150	228	283		55	80	283			94	136	192	246			222	246
56	100	228	282		32	76	282			94	135	188	246			219	246
80	44	225	126			80	282			92	134	186	237			216	243
30	112	168	282			156	282			90	132	168	228			213	243
56	98	225	282			150	279			90	102	168	225			213	231
80	100	168	279			222	279			88	102	166	222			213	222
68	112	88	279			56	279			82	98	166	222			213	222
68	97	222	279			80	278			80	98	166	222			204	222
83	120	222	278			228	268			80	96	166	222			200	213
76	118	150	222			200	234			78	96	166	222			198	207
68		158	228			100	231			78	94	164	222			198	198
56		222	200			213	228			78	94	164	222			198	196
76		178	213			56	228			78	92	164	219			196	196
68		222	219			98	228			78	92	162	216			168	192
130		222	213			219	225			76	90	162	213			168	188
128		180	220			80	225			76	90	160	213			166	188
124		150	222			68	222			76	90	160	213			166	188
124		222	212			168	222			75	90	160	213			166	186
124		172	124			168	222			72	62	158	204			166	166
123		160	237			68	222			70		158	200			166	156
50		168				83	222			70		156	198			164	146
122		176				213	222			69		156	198			164	142
122		170				220	162			67		154	198			164	140
122		170				76	156			67		154	196			162	136
68		168				68	156			67		152	166			162	136
122		150				116	150			66		146	130			160	136
122		150				150	130			66		146	130			160	135
86		200				158	128			66		142				160	134
66		166				56	124			66		140				158	134
122						178	124			66		136				158	132
120						76	124			66		136				156	132
120						68	123			64		134				156	130
78						180	122			64		132				154	130
120						150	122			63		132				154	98
116						120	122			60		132				152	98
116						100	122			58		132				146	98
30						172	122			58		132				146	94
78						100	122			58		90				142	94
55						160	120			55						140	92
116						168	120			36						136	90
50						222	120			36						136	90
80						68	116									134	88
116						86	116									132	78
114						112	116									132
112						66	116									132
32						78	114									132
82						98	112									132
112						212	112									124
112						176	112									102
112						78	112									102
112						50	112									98
106						170	106									98
102						80	102									96
102						170	102									96
78						100	100									94
100						168	98									94
98						82	98									94
78						150	98									92
78						237	96									92
98						150	94									90
80						112										90
98						78										90
96						97										90
94						78										89
						200										82
						78										80
						120										80
						118										78
						166										78
						80										78
																78
																76
																76
																76
																75
																72
																70
																70
																69
																67
																67
																67
																66
																66
																66
																66
																66
																66
																64
																64
																63
																60
																58
																58
																58

## Sheet: figs6
Supplemental Figure 6B			Supplemental Figure 6D			Supplemental Figure 6E			Supplemental Figure 6G			Supplemental Figure 6H
Control	Gas6cko		Control	Gas6cko		Control	Gas6cko		Control	Gas6cko		Control	Gas6cko
0.329966	0.0901189		35	27		0.72313	0.59293		0.551181	0.252809		0.712121	0.382857
0.290116	0.110136		34	16		0.52394	0.35128		0.390805	0.198676		0.550336	0.140187
0.150147	0.0600067		26	9		0.39369	0.46196		0.637795	0.372093		0.417323	0.235632
0.169916	0.159916		29	21		0.91141	0.42357		0.503311	0.41989		0.631579	0.30445
0.209805	0.210014		40	10		0.75161	0.31449		0.475248	0.386207		0.674157	0.291845
0.249919	0.0800206		27	13		0.76369	0.28323		0.524038	0.294444		0.570957	0.191176
Supplemental Figure 6K			Supplemental Figure 6L			Supplemental Figure 6N			Supplemental Figure 6O			Supplemental Figure 6Q
Control	Gas6cko		Control	Gas6cko		Control	Gas6cko		Control	Gas6cko		Control	Gas6cko
0.525	0.299		0.3162	0.529		0.032	0.0383		0.0119	0.0142		0.0505	0.013
0.4942	0.2711		0.3328	0.5629		0.0287	0.0324		0.0078	0.0094		0.0408	0.0055
0.5491	0.3285		0.2813	0.4933		0.0391	0.0417		0.0176	0.0185		0.0648	0.0289

## Sheet: figs7
Supplemental Figure 7B			Supplemental Figure 7C			Supplemental Figure 7E			Supplemental Figure 7F			Supplemental Figure 7H			Supplemental Figure 7J
Control	R428		Control	R428		Control	R428		Control	R428		Control	R428		Control	R428
34	22		0.95466	0.26491		0.630252	0.330357		0.613861	0.359375		0.338028	0.378531		0.0599078	0.240964
40	16		1.09148	0.35071		0.553922	0.153285		0.480226	0.17094		0.358025	0.290323		0.0860215	0.294964
38	20		0.87061	0.38327		0.603896	0.175532		0.40035	0.264901		0.276042	0.298013		0.0849673	0.286047
36	20		0.66298	0.27055		0.611111	0.271739		0.56044	0.279851		0.257951	0.257951		0.0650407	0.20802
27	19		0.67451	0.19084		0.621469	0.180412		0.578755	0.251799		0.325967	0.30597		0.0949721	0.226027
30	19		0.65098	0.33491		0.63986	0.323353		0.581081	0.203883		0.413655	0.229008		0.0949721	0.287975
												0.278049	0.307692		0.057971	0.276042
												0.426036	0.36478		0.0620155	0.253968
												0.389831	0.385965		0.0550459	0.192982
												0.27027	0.237952		0.0629921	0.253012
												0.293651	0.343284		0.075	0.22
												0.313043	0.207965		0.0709677	0.253012
Supplemental Figure 7M			Supplemental Figure 7O			Supplemental Figure 7Q			Supplemental Figure 7S			Supplemental Figure 7T			Supplemental Figure 7V			Supplemental Figure 7W
Control	R428		Control	R428		Control	cDKO		Control	cDKO		Control	cDKO		Control	cDKO		Control	cDKO
0.1801	0.1739		0.0092	0.01		0.32986	0.249886		41	33		0.82309	0.41478		0.724138	0.22807		0.431953	0.394958
0.1647	0.1592		0.0085	0.0092		0.169811	0.0898876		30	29		1.03152	0.59386		0.632184	0.320144		0.397959	0.336
0.2144	0.2005		0.0104	0.0124		0.269871	0.140159		29	17		0.83206	0.22003		0.428947	0.264045		0.635037	0.314961
						0.260019	0.199931		36	19		0.51313	0.53197		0.555066	0.15625		0.556962	0.302013
						0.319849	0.119923		31	25		0.78114	0.41245		0.682292	0.281437		0.50303	0.198953
						0.19013	0.140167		38	20		0.92032	0.42195		0.677419	0.200647		0.60396	0.247967

[truncated: 6 more sheets: figs8, figs9, figs10, figs11, figs12, figs13]
